# Supplementary material for: Synthesis and Integration of Hybrid Metal Nanoparticles Covered with a Molecularly Imprinted Polymer Nanolayer by Photopolymerization
Source: Sensors (Basel). 2023 Apr 14;23(8):3995. doi: 10.3390/s23083995 (PMC10142421; doi:10.3390/s23083995)
Supplement: Supplementary file 1 [file sensors-23-03995-s001.zip]

Archive with 1 entries (1 files):
- sensors-2320493-supplementary.pdf
